# Supplementary material for: A Stromal Immune Module Correlated with the Response to Neoadjuvant Chemotherapy, Prognosis and Lymphocyte Infiltration in HER2-Positive Breast Carcinoma Is Inversely Correlated with Hormonal Pathways
Source: PLoS One. 2016 Dec 22;11(12):e0167397. doi: 10.1371/journal.pone.0167397 (PMC5178998; doi:10.1371/journal.pone.0167397)
Supplement: S1 Table — (XLS) [file pone.0167397.s008.xls]

## Sheet: Supplemental_Table_1
138-gene signature derived from our gene selection process.
symbol	cluster
POU2AF1	Immunity
CYTIP	Immunity
CCR7	Immunity
SELL	Immunity
GZMA	Immunity
CCL5	Immunity
IL7R	Immunity
LCK	Immunity
CXCL9	Immunity
PTGDS	Immunity
CD3D	Immunity
LYZ	Immunity
CD2	Immunity
PTPRC	Immunity
IGLL3P	Immunity
LTB	Immunity
LOC96610	Immunity
CXCL13	Immunity
IGJ	Immunity
CXCL10	Immunity
GBP1	Immunity
IGLL5	Immunity
HLA-DRA	Immunity
STAT1	Immunity
C1QB	Immunity
CD163	Immunity
TARP	Immunity
CCL19	Immunity
C3	TumorSuppressors_Prolif
CD69	TumorSuppressors_Prolif
RGS1	TumorSuppressors_Prolif
PDZK1IP1	TumorSuppressors_Prolif
S100A8	TumorSuppressors_Prolif
LTF	TumorSuppressors_Prolif
S100A9	TumorSuppressors_Prolif
ZBTB16	TumorSuppressors_Prolif
MYBPC1	TumorSuppressors_Prolif
ITM2A	TumorSuppressors_Prolif
KRT5	TumorSuppressors_Prolif
PTN	TumorSuppressors_Prolif
IGF1	TumorSuppressors_Prolif
OXTR	TumorSuppressors_Prolif
TP63	TumorSuppressors_Prolif
SYNM	TumorSuppressors_Prolif
KRT15	TumorSuppressors_Prolif
NTRK2	TumorSuppressors_Prolif
DUSP1	TumorSuppressors_Prolif
EGR1	TumorSuppressors_Prolif
ATF3	TumorSuppressors_Prolif
CYR61	TumorSuppressors_Prolif
PLIN1	TumorSuppressors_Prolif
CD36	TumorSuppressors_Prolif
FABP4	TumorSuppressors_Prolif
ADH1B	TumorSuppressors_Prolif
AKR1C3	TumorSuppressors_Prolif
BBOX1	TumorSuppressors_Prolif
CDH3	TumorSuppressors_Prolif
SFRP1	TumorSuppressors_Prolif
RGS2	TumorSuppressors_Prolif
LPL	TumorSuppressors_Prolif
AKR1C1	TumorSuppressors_Prolif
DEFB1	TumorSuppressors_Prolif
CTGF	TumorSuppressors_Prolif
SERPINE1	TumorSuppressors_Prolif
IFI27	Interferon
IFI6	Interferon
IFITM1	Interferon
IFI44L	Interferon
IFIT1	Interferon
ISG15	Interferon
MX1	Interferon
OAS1	Interferon
RSAD2	Interferon
HERC6	Interferon
BST2	Interferon
PSMD3	SignalTransduction
CDC6	SignalTransduction
DTL	SignalTransduction
RRM2	SignalTransduction
CDC20	SignalTransduction
CCNB1	SignalTransduction
NUSAP1	SignalTransduction
TOP2A	SignalTransduction
CKS2	SignalTransduction
GRB7	SignalTransduction
STARD3	SignalTransduction
GGH	SignalTransduction
MED1	SignalTransduction
CASC3	SignalTransduction
PRC1	SignalTransduction
ERBB2	SignalTransduction
HIST1H4H	SignalTransduction
HIST2H2BE	SignalTransduction
HIST1H1C	SignalTransduction
HIST1H2BK	SignalTransduction
CYP2B7P1	Hormone_Survival
IGF1R	Hormone_Survival
TBC1D9	Hormone_Survival
BCL2	Hormone_Survival
MYB	Hormone_Survival
NAT1	Hormone_Survival
MAPT	Hormone_Survival
FGFR2	Hormone_Survival
ANXA9	Hormone_Survival
SCGB2A1	Hormone_Survival
AGTR1	Hormone_Survival
TFF1	Hormone_Survival
CX3CR1	Hormone_Survival
TTC39A	Hormone_Survival
CEACAM6	Hormone_Survival
ESR1	Hormone_Survival
SCGB1D2	Hormone_Survival
GRIA2	Hormone_Survival
TFF3	Hormone_Survival
PDZRN3	Hormone_Survival
GREB1	Hormone_Survival
CEACAM5	Hormone_Survival
COL1A1	Matrix
LOX	Matrix
COL10A1	Matrix
CILP	Matrix
VCAN	Matrix
LUM	Matrix
CDH11	Matrix
COL1A2	Matrix
COL3A1	Matrix
COL8A2	Matrix
FBN1	Matrix
MFAP5	Matrix
COL5A1	Matrix
COL5A2	Matrix
ASPN	Matrix
POSTN	Matrix
ADAM12	Matrix
THBS2	Matrix
COL11A1	Matrix
MFAP2	Matrix
DCN	Matrix
