# Supplementary material for: A Stromal Immune Module Correlated with the Response to Neoadjuvant Chemotherapy, Prognosis and Lymphocyte Infiltration in HER2-Positive Breast Carcinoma Is Inversely Correlated with Hormonal Pathways
Source: PLoS One. 2016 Dec 22;11(12):e0167397. doi: 10.1371/journal.pone.0167397 (PMC5178998; doi:10.1371/journal.pone.0167397)
Supplement: S2 Table — Response to chemotherapy is assessed in the Ignatiadis dataset (univariate and multivariate analysis) (S2A to S2E Table). The association of published immune signatures or metagenes with prognosis is assessed in the METABRIC dataset (univariate analysis) (S2F Table). (XLS) [file pone.0167397.s009.xls]

## Sheet: Supplemental_Table2
S2 Table A		Univariate analysis				Multivariate analysis
		HR	IC	pval		HR	IC	pval
ER status	ER negative	1				1
	ER positive	0.23	[ 0.08 - 0.63 ]	0.006		0.31	[ 0.1 - 0.88 ]	0.032
12 immune genes signature	low	1	[ - - - ]	-		1
(Denkert)	high	4.57	[ 1.65 - 14.2 ]	0.005		3.51	[ 1.2 - 11.29 ]	0.026
S2 Table B		Univariate analysis				Multivariate analysis
		HR	IC	pval		HR	IC	pval
ER status	ER negative	1				1
	ER positive	0.23	[ 0.08 - 0.63 ]	0.006		0.32	[ 0.1 - 0.94 ]	0.042
Tfh metagene	low	1	[ - - - ]	-		1
	high	4.57	[ 1.65 - 14.2 ]	0.005		3.34	[ 1.13 - 10.81 ]	0.034
S2 Table C		Univariate analysis				Multivariate analysis
		HR	IC	pval		HR	IC	pval
ER status	ER negative	1				1
	ER positive	0.23	[ 0.08 - 0.63 ]	0.006		0.28	[ 0.09 - 0.8 ]	0.02
IgG and LCK combined	low	1	[ - - - ]	-		1
metagene	high	4.57	[ 1.65 - 14.2 ]	0.005		3.19	[ 1.06 - 9.8 ]	0.039
S2 Table D		Univariate analysis				Multivariate analysis
		HR	IC	pval		HR	IC	pval
ER status	ER negative	1				1
	ER positive	0.23	[ 0.08 - 0.63 ]	0.006		0.25	[ 0.08 - 0.71 ]	0.011
IRSN-23	low	1	[ - - - ]	-		1
	high	3.44	[ 1.28 - 10.11 ]	0.018		3.12	[ 1.11 - 9.55 ]	0.036
S2 Table E		Univariate analysis				Multivariate analysis
		HR	IC	pval		HR	IC	pval
ER status	ER negative	1				1
	ER positive	0.23	[ 0.08 - 0.63 ]	0.006		0.21	[ 0.07 - 0.6 ]	0.005
CXCL9 metagene	high	1	[ - - - ]	-		1
	low	0.38	[ 0.13 - 1 ]	0.056		2.97	[ 1.06 - 9 ]	0.045
S2 Table F		Univariate analysis
		OR	IC	pval
Alexe immune signature	low	1
	high	0.99	[0.68 - 1.43]	0.957
Immune response module	low	1
Desmedt	high	1.04	[0.72 - 1.51]	0.824
Tfh metagene	low	1
	high	0.86	[0.59 - 1.24]	0.413
Th1 metagene	low	1
	high	1.22	[0.84 - 1.77]	0.296
CXCL13	< median	1
	> median	0.81	[0.56 - 1.18]	0.273
LCK metagene	low	1
	high	0.79	[0.54 - 1.14]	0.207
SDDP	good outcome	1
	mixed outcome	1.19	[0.74 - 1.9]	0.47
	poor outcome	1.27	[0.73 - 2.23]	0.399
HDPP	good outcome	1
	poor outcome	1.03	[0.68 - 1.55]	0.897
14-immune genes signature	low	1
	high	0.84	[0.58 - 1.22]	0.365
